# Supplementary material for: Stroke services in MENA: What is there and what is needed
Source: PLoS One. 2023 Jul 20;18(7):e0288030. doi: 10.1371/journal.pone.0288030 (PMC10358887; doi:10.1371/journal.pone.0288030)
Supplement: S1 Data — (XLSX) [file pone.0288030.s001.xlsx]

## Sheet: Form Responses 1
Timestamp	Full Name (please write down your name as you wish it to appear in authorship)	Email (please provide a valid email that you use frequently)	Contact number (Preferably linked to WhatsApp; kindly indicate country code +XXX)	Affiliation	Country (please indicate the country you are representing)	City / Province (please indicate the location of your healthcare facility)	Name of service provider (please write down the name of the hospital or work place that you are providing service from to your stroke patients)	Estimated population for your catchment area	Type of Hospital (Choose nature of hospital that you work at)	no of neurologists	Estimated number of Stroke cases annually in your hospital / Work place	Estimated number of Stroke cases annually in your country	Reference for the estimated annual Stroke cases in your country (if available)	Is there a screening for modifiable vascular risk factors in your country?	screening for diabetes	screening for hypertension	screening for dyslipidemia	screening for cardiac diseases	screening for smoking	If yes, what is this screening for? (mark all that apply). If no, then skip this question	Is there a smoking cessation program implemented in your country?	Do you have a Code Stroke in your country between Emergency medical services (ambulance services) and hospitals?	Acute stroke service is provided in your country through which of the following?	How many stroke units/centers are actively running in your country?	Is the previously answered question regarding number of stroke units/centers	Do you have certified Stroke units/centers in your country?	From where is the certification of your Stroke unit/center?	Is thrombolysis in your country:	Percentage of patients who receive thrombolysis among total number of acute ischemic stroke cases:	Which thrombolytic agent is used in your country	Average door to needle time in hours	Is thrombectomy in your country:	Percentage of patients who receive thrombectomy among total number of acute ischemic stroke cases: (please provide a percent or answer by one of the following (NA 'not applicable' if thrombectomy service is not available or NS 'not sure')	Are endoscopy procedures like therapeutic catheters / coiling / stents performed in your country for aneurysms and arterial stenosis? (mark all that apply)	Is craniotomy procedure available for hyper acute strokes with malignant edema (malignant MCA infarctions)?	Is assessment for swallowing routinely done for acute stroke patients?	Is physiotherapy assessment and initiation of first physiotherapy session performed within 48 hours of admission to hospital?	Which of the following imaging modalities do you have in your country for Stroke assessment? (mark all that apply)	Do you include sonographic study for extra cranial and intracranial arteries in your stroke protocol?	Do you screen for cardiac source of stroke at your hospital?	Do you screen for collagen disease/ thrombophilia / vasculitis in case of stroke in young (< 50 years)?	Do you screen for long term control of diabetes by glycosylated hemoglobin while treating acute stroke?	Is Aspirin (Acetyl Salicylic Acid)? (mark all that apply)	Is clopidogrel: (mark all that apply)	Is Prasugrel: (mark all that apply)	Is Ticagrelor: (mark all that apply)	Is Cilostazol: (mark all that apply)	Are lipid lowering agents (Statins) (mark all that apply)	Which anti hypertensives are available in your country? (mark all that apply)
2022-02-02 01:25:29	Mohammed Al Johani	Dr.mohayesh@gmail.com	966567755880	King Salman ibn Abdulaziz Medical City	Saudi Arabia	Madinah	King Fahad Hospital Madinah & King Salman ibn Abdulaziz Medical City	210000	Ministry of Health related hospital	414	800	18000-25000	1-Study of Stroke Incidence in the Aseer Region, Southwestern Saudi Arabia 2-An Epidemiological Model for First Stroke in Saudi Arabia	yes	yes	yes	no	no	no	Diabetes, Hypertension	yes	Yes	Stroke units (provide thrombolysis), Stroke centers (provide thrombolysis and thrombectomy), Management of stroke is through general hospitals	10	estimated number	Yes	JCI	Totally Endorsed	< 5%	Alteplase	not sure	Totally Endorsed	Not sure	yes performed and partially endorsed	Yes	No	No	Computed Tomography Scan (CT scan), Magnetic resonance imaging (MRI), Magnetic resonance imaging stroke protocol (Flair, DWI diffusion, T1, T2, T2*), Magnetic resonance study for vessel wall, Magnetic resonance angiography, Magnetic resonance venography, Perfusion studies, Computed tomography angiography (CTA), Diagnostic angiography	Yes through Carotid Duplex	Yes, through trans thoracic ECHO and trans esophageal ECHO if needed	No	Yes	Available, Endorsed	Available, Endorsed	Available, Partially Endorsed	Available, Endorsed	Not Available	Available	Diuretics, Beta Blockers, Angiotensin Converting Enzyme Inhibitors, Angiotensin II receptors Blockers, Calcium Channel Blockers, Alpha Blockers, Central agonists, Peripheral Adrenergic Inhibitors, Vasodilators
2022-02-02 10:43:09	Maria Khan	mhkhan.junaidi@gmail.com	971502280297	Rashid Hospital, Dubai	United arab Emirates	Dubai	Rashid Hospital	2000000	Educational Hospital	200	900	12000		yes	yes	yes	yes	yes	yes	Diabetes, Hypertension, Dyslipidemia, Cardiac diseases, Smoking	yes	Yes	Stroke units (provide thrombolysis), Stroke centers (provide thrombolysis and thrombectomy), Management of stroke is through general hospitals	10	confirmed number	Yes	AHA/ASA and Germany	Partially Endorsed	5-10%	Both	1-2 hours	Partially Endorsed	Less then 5 %	yes performed and partially endorsed	Yes	Yes	Yes	Computed Tomography Scan (CT scan), Magnetic resonance imaging (MRI), Magnetic resonance imaging stroke protocol (Flair, DWI diffusion, T1, T2, T2*), Magnetic resonance study for vessel wall, Magnetic resonance angiography, Magnetic resonance venography, Perfusion studies, Computed tomography angiography (CTA), Diagnostic angiography	Yes through Carotid Duplex	Yes, through trans thoracic ECHO and trans esophageal ECHO if needed	yes	Yes	Available	Available	Not Available	Available	Available	Available	Diuretics, Beta Blockers, Angiotensin Converting Enzyme Inhibitors, Angiotensin II receptors Blockers, Calcium Channel Blockers, Alpha Blockers, Alpha 2 receptor antagonists, Central agonists, Peripheral Adrenergic Inhibitors, Vasodilators
2022-02-02 11:26:10	Amal M Al Hashmi	amal.m.alhashmi@gmail.com	9689899777	Ministry of Health of Oman	Oman	Muscat	Central Stroke Unit , Khoula Hospital	1000000	Ministry of Health related hospital	30	700-750	2000	Stroke units	no	no	no	no	no	no	Diabetes, Hypertension, Dyslipidemia, Cardiac diseases, Smoking	no	No	Stroke units (provide thrombolysis), Stroke centers (provide thrombolysis and thrombectomy), Management of stroke is through general hospitals	4	estimated number	No		Totally Endorsed	10-20%	Alteplase	not sure	Totally Endorsed	0.02	Yes performed and totally endorsed	Yes	Yes	Yes	Computed Tomography Scan (CT scan), Magnetic resonance imaging (MRI), Magnetic resonance imaging stroke protocol (Flair, DWI diffusion, T1, T2, T2*), Magnetic resonance study for vessel wall, Magnetic resonance angiography, Magnetic resonance venography, Perfusion studies, Computed tomography angiography (CTA), Diagnostic angiography	Yes through Carotid Duplex	Yes, through trans thoracic ECHO and trans esophageal ECHO if needed	yes	Yes	Available, Endorsed	Available, Endorsed	Not Available	Not Available	Not Available	Available, Endorsed	Diuretics, Beta Blockers, Angiotensin Converting Enzyme Inhibitors, Angiotensin II receptors Blockers, Calcium Channel Blockers, Alpha Blockers, Alpha 2 receptor antagonists, Central agonists, Peripheral Adrenergic Inhibitors, Vasodilators
2022-02-02 12:24:12	Mehdi Farhoudi, Elyar Sadeghi Hokmabadi	farhoudi_m@yahoo.com, aeass@yahoo.com	0098 9143143601, 00989143110367	Neurosciences Research Center, Tabriz University of Medical Sciences	Iran	Tabriz	Imam Reza Training & Research Hospital	3200000	Educational Hospital	1700	1000	150000	Based on Mashhad Stroke Incidence Study (MSIS) in 2006 and Iranian Stroke Association Expert Opinion	yes	yes	yes	yes	yes	yes	Diabetes, Hypertension, Dyslipidemia, Cardiac diseases, Smoking	no	Yes	Stroke units (provide thrombolysis), Stroke centers (provide thrombolysis and thrombectomy)	110	confirmed number	Yes	Iranian Ministry of Health	Totally Endorsed	< 5%	Alteplase	1-2 hours	Totally Endorsed	<1%, the main barrier is unavailability of thrombectomy devices	Yes performed and totally endorsed	Yes	Yes	Yes	Computed Tomography Scan (CT scan), Magnetic resonance imaging (MRI), Magnetic resonance imaging stroke protocol (Flair, DWI diffusion, T1, T2, T2*), Magnetic resonance angiography, Magnetic resonance venography, Computed tomography angiography (CTA), Diagnostic angiography	Yes through both Carotid Duplex and Trans cranial Doppler	Yes, through trans thoracic ECHO and trans esophageal ECHO if needed	yes	Yes	Available, Endorsed	Available, Endorsed	Available, Not Endorsed	Available, Endorsed	Available, Partially Endorsed	Available, Endorsed	Diuretics, Beta Blockers, Angiotensin Converting Enzyme Inhibitors, Angiotensin II receptors Blockers, Calcium Channel Blockers, Alpha Blockers, Central agonists, Peripheral Adrenergic Inhibitors, Vasodilators
2022-02-02 15:25:41	Naveed Akhtar	nakhtar@hamad.qa	97455748475	HAMAD MEDICAL CORPORATION	Qatar	Doha	HAMAD GENERAL HOSPITAL	2700000	Educational Hospital	35	2500	2700		yes	yes	yes	yes	no	yes	Diabetes, Hypertension, Dyslipidemia, Smoking	yes	Yes	Stroke units (provide thrombolysis), Stroke centers (provide thrombolysis and thrombectomy)	2	confirmed number	Yes	JCI	Totally Endorsed	10-20%	Alteplase	not sure	Totally Endorsed	4-5%	Yes performed and totally endorsed	Yes	Yes	Yes	Computed Tomography Scan (CT scan), Magnetic resonance imaging (MRI), Magnetic resonance imaging stroke protocol (Flair, DWI diffusion, T1, T2, T2*), Magnetic resonance study for vessel wall, Magnetic resonance angiography, Magnetic resonance venography, Perfusion studies, Computed tomography angiography (CTA), Diagnostic angiography	Yes through Carotid Duplex	Yes, through trans thoracic ECHO and trans esophageal ECHO if needed	yes	Yes	Available, Endorsed	Available, Endorsed	Not Endorsed	Not Endorsed	Not Available	Available, Endorsed	Diuretics, Beta Blockers, Angiotensin Converting Enzyme Inhibitors, Angiotensin II receptors Blockers, Calcium Channel Blockers, Alpha Blockers, Alpha 2 receptor antagonists, Vasodilators
2022-02-02 16:05:12	Firas Alnidawi	Dr.firasneuron@gmail.com	97333666167	King Hamad University Hospital	Bahrain	Muharraq	King Hamad University Hospital	500000	Educational Hospital	18	300	1000		yes	yes	yes	yes	no	yes	Diabetes, Hypertension, Dyslipidemia, Smoking	yes	Yes	Stroke units (provide thrombolysis), Stroke centers (provide thrombolysis and thrombectomy)	3	confirmed number	No		Totally Endorsed	5-10%	Both	not sure	Partially Endorsed	0.05	yes performed and partially endorsed	Yes	Yes	Yes	Computed Tomography Scan (CT scan), Magnetic resonance imaging stroke protocol (Flair, DWI diffusion, T1, T2, T2*), Magnetic resonance angiography, Perfusion studies, Computed tomography angiography (CTA), Diagnostic angiography	Yes through Carotid Duplex	Yes, through trans thoracic ECHO and trans esophageal ECHO if needed	yes	Not sure	Available	Available	Not Available	Not Available	Not Available	Available	Diuretics, Beta Blockers, Angiotensin Converting Enzyme Inhibitors, Angiotensin II receptors Blockers, Calcium Channel Blockers, Central agonists, Vasodilators
2022-02-03 11:39:11	Athari Salmeen	ak.salmeen@gmail.com	96597913969	Ministry of health of Kuwait	Kuwait	Kuwait	Jaber Al-Ahmad hospital	60000	Ministry of Health related hospital	45	100	N/A		yes	yes	yes	yes	yes	no	Diabetes, Hypertension, Dyslipidemia, Cardiac diseases	yes	No	Stroke units (provide thrombolysis), Management of stroke is through general hospitals	2	estimated number	No		Totally Endorsed	Not sure	Alteplase	not sure	Totally Endorsed	Not sure	Yes performed and totally endorsed	Yes	No	Yes	Computed Tomography Scan (CT scan), Magnetic resonance imaging (MRI), Magnetic resonance imaging stroke protocol (Flair, DWI diffusion, T1, T2, T2*), Magnetic resonance angiography, Magnetic resonance venography, Perfusion studies, Computed tomography angiography (CTA), Diagnostic angiography	Not sure	Yes, through trans thoracic ECHO and trans esophageal ECHO if needed	yes	Yes	Available, Endorsed	Available, Partially Endorsed	Available, Partially Endorsed	Available, Partially Endorsed	Not Available	Available, Endorsed	Diuretics, Beta Blockers, Angiotensin Converting Enzyme Inhibitors, Angiotensin II receptors Blockers, Calcium Channel Blockers, Alpha Blockers, Alpha 2 receptor antagonists, Central agonists, Peripheral Adrenergic Inhibitors, Vasodilators
2022-02-10 23:34:49	Waleed Batayha	Waleedbatayha@yahoo.com	962776824371	Ministry of health of Jordan	Jordan	Irbid	Basma teaching hospital	2000000	Ministry of Health related hospital	85	120	I dont have answers	Not available	yes	yes	yes	yes	yes	no	Diabetes, Hypertension, Dyslipidemia, Cardiac diseases	no	No	Stroke units (provide thrombolysis)	3	estimated number	Yes	ministry of health	Totally Endorsed	10-20%	Alteplase	2-3 hours	Partially Endorsed	Not sure	yes performed and partially endorsed	Yes	Yes	Yes	Computed Tomography Scan (CT scan), Magnetic resonance imaging (MRI), Magnetic resonance imaging stroke protocol (Flair, DWI diffusion, T1, T2, T2*), Magnetic resonance angiography, Magnetic resonance venography, Computed tomography angiography (CTA)	Yes through Carotid Duplex	Yes, through trans thoracic ECHO	yes	Yes	Available	Available	Not Available	Not Available	Not Available	Available	Diuretics, Beta Blockers, Angiotensin Converting Enzyme Inhibitors, Angiotensin II receptors Blockers, Calcium Channel Blockers, Alpha Blockers, Alpha 2 receptor antagonists, Central agonists, Vasodilators
2022-02-13 21:30:34	Anas Jouhar	anasjawhar@hotmail.com	963944278029	Syrian Society of neuroscience	Syria	Damascus	Damascus hospital	500000	Ministry of Health related hospital		550	30000		no	no	no	no	no	no	Diabetes, Hypertension, Dyslipidemia, Cardiac diseases, Smoking	no	No	Management of stroke is through general hospitals	0	confirmed number	No		Not Available	None	Neither		Not Available		yes performed and not endorsed	No	Yes	Yes	Computed Tomography Scan (CT scan), Magnetic resonance imaging (MRI), Magnetic resonance imaging stroke protocol (Flair, DWI diffusion, T1, T2, T2*), Magnetic resonance venography, Computed tomography angiography (CTA), Diagnostic angiography	Yes through Carotid Duplex	Yes, through trans thoracic ECHO and trans esophageal ECHO if needed	yes	Yes	Available, Endorsed	Available	Not Endorsed	Not Endorsed	Not Endorsed	Available, Endorsed	Diuretics, Beta Blockers, Angiotensin Converting Enzyme Inhibitors, Angiotensin II receptors Blockers, Calcium Channel Blockers, Central agonists, Vasodilators
2022-02-16 21:12:01	‪Husen Abdulrahman‬‏	husenrahman@hotmail.com	971526827782	Benghazi Medical Centre	Libya	Benghazi	Benghazi Medical Centre	800000	Educational Hospital	39	1200	8500		no	no	no	no	no	no	Diabetes, Cardiac diseases	no	No	Management of stroke is through general hospitals	0	confirmed number	No		Partially Endorsed	< 5%	Alteplase	not sure	Not Available		yes performed and partially endorsed	No	Yes	Not Sure	Computed Tomography Scan (CT scan), Magnetic resonance imaging (MRI), Magnetic resonance imaging stroke protocol (Flair, DWI diffusion, T1, T2, T2*), Computed tomography angiography (CTA)	No	Yes, through trans thoracic ECHO	No	Yes	Available	Available	Not Available	Not Available	Not Available	Available	Diuretics, Beta Blockers, Angiotensin Converting Enzyme Inhibitors, Angiotensin II receptors Blockers, Calcium Channel Blockers, Alpha Blockers, Central agonists, Vasodilators
2021-07-12 10:55:21	Chokri MHIRI	mhiri.chokri@gmail.com	+é&- 58 115 776	Sfax Faculty of Medicine	Tunisia	Sfax	Department of Neurology, Habib Bourguiba University Hospital	1200000	Educational Hospital	160	1000	5000	NO official Reference	yes	yes	yes	yes	yes	yes	Diabetes, Hypertension, Dyslipidemia, Cardiac diseases, Smoking	no	No	Stroke units (provide thrombolysis)	5	confirmed number	No		Totally Endorsed	< 5%	Alteplase	not sure	Not Available		yes performed and partially endorsed	Yes	No	Yes	Computed Tomography Scan (CT scan), Magnetic resonance imaging (MRI), Magnetic resonance imaging stroke protocol (Flair, DWI diffusion, T1, T2, T2*), Magnetic resonance study for vessel wall, Magnetic resonance angiography, Magnetic resonance venography, Perfusion studies, Computed tomography angiography (CTA), Diagnostic angiography	Yes through Carotid Duplex	Yes, through trans thoracic ECHO and trans esophageal ECHO if needed	yes	Yes	Available	Available	Available, Not Endorsed, Not Prescribed	Available, Not Endorsed, Not Prescribed	Not Available	Available, Endorsed	Diuretics, Beta Blockers, Angiotensin Converting Enzyme Inhibitors, Angiotensin II receptors Blockers, Calcium Channel Blockers, Alpha Blockers, Alpha 2 receptor antagonists, Central agonists, Peripheral Adrenergic Inhibitors, Vasodilators
2021-07-12 20:18:20	BELAHSEN MOHAMMED FAOUZI	belahsenfaouzi@gmail.com	212670057237	university hospital of fez	Morocco	Fez	Hassan II University hospital of Fez	34000000	Educational Hospital	200	1000	34000	Socioeconomic Status and Stroke Prevalence in Morocco: Results from the Rabat-Casablanca Study Thomas Engels, Quentin Baglione, Martine Audibert, Anne Viallefont, Fouzi Mourji, Mustapha El Alaoui Faris, for the GRAVCM Study Group PLoS One. 2014; 9(2): e89271. Published online 2014 Feb 28. doi: 10.1371/journal.pone.0089271 PMCID: PMC3938460	yes	yes	yes	yes	yes	yes	Diabetes, Hypertension, Dyslipidemia, Cardiac diseases, Smoking	yes	Yes	Stroke units (provide thrombolysis), Management of stroke is through general hospitals	4	confirmed number	No		Partially Endorsed	5-10%	Both	not sure	Partially Endorsed	0.01	yes performed and partially endorsed	Yes	Yes	Yes	Computed Tomography Scan (CT scan), Computed tomography angiography (CTA)	Yes through Carotid Duplex	Yes, through trans thoracic ECHO	yes	Yes	Available, Endorsed, Affordable	Available, Endorsed, Prescribed	Not Available, Not Prescribed	Not Available, Not Endorsed, Not Prescribed	Not Available, Not Endorsed, Not Prescribed	Available, Endorsed, Affordable	Diuretics, Beta Blockers, Angiotensin Converting Enzyme Inhibitors, Angiotensin II receptors Blockers, Calcium Channel Blockers, Alpha Blockers, Alpha 2 receptor antagonists, Central agonists, Peripheral Adrenergic Inhibitors, Vasodilators
2021-07-13 01:15:13	Selma Kesraoui	kes_selma@yahoo.fr	213772424729	Blida hospital university departement of neurology	Algeria	Blida city	Blida hospital university	1000000	Ministry of Health related hospital	600	1600	50000		yes	yes	yes	yes	yes	no	Diabetes, Hypertension, Dyslipidemia, Cardiac diseases	no	No	Stroke ready units (do not provide thrombolysis), Stroke units (provide thrombolysis), Stroke centers (provide thrombolysis and thrombectomy)	8	confirmed number	No		Totally Endorsed	< 5%	Alteplase	not sure	Totally Endorsed	not sure	Yes performed and totally endorsed	Yes	Yes	Yes	Computed Tomography Scan (CT scan), Magnetic resonance imaging stroke protocol (Flair, DWI diffusion, T1, T2, T2*), Magnetic resonance angiography, Perfusion studies, Computed tomography angiography (CTA), Diagnostic angiography	Yes through Carotid Duplex	Yes, through trans thoracic ECHO and trans esophageal ECHO if needed	yes	Yes	Available, Endorsed, Affordable, Prescribed	Available, Endorsed, Affordable, Prescribed	Not Available, Not Prescribed	Not Available, Not Prescribed	Not Available, Not Prescribed	Available, Endorsed, Affordable	Diuretics, Beta Blockers, Angiotensin Converting Enzyme Inhibitors, Angiotensin II receptors Blockers, Calcium Channel Blockers, Alpha Blockers, Alpha 2 receptor antagonists, Central agonists, Peripheral Adrenergic Inhibitors, Vasodilators
2021-07-20 11:42:17	Tamer Roushdy	Tamer.roushdy@med.asu.edu.eg	201006066998	Neurology department faculty of medicine ain shams university	Egypt	Cairo	Stroke center - neurology department ain shams university hospitals	8000000	Educational Hospital	4500	1000	200000		yes	yes	yes	yes	yes	no	Diabetes, Hypertension, Dyslipidemia, Cardiac diseases	no	No	Stroke ready units (do not provide thrombolysis), Stroke units (provide thrombolysis), Stroke centers (provide thrombolysis and thrombectomy), Management of stroke is through general hospitals	95	estimated number	Yes	Germany	Totally Endorsed	5-10%	Alteplase	1-2 hours	Totally Endorsed	0.3	Yes performed and totally endorsed	Yes	Yes	Yes	Computed Tomography Scan (CT scan), Magnetic resonance imaging (MRI), Magnetic resonance imaging stroke protocol (Flair, DWI diffusion, T1, T2, T2*), Magnetic resonance study for vessel wall, Magnetic resonance angiography, Magnetic resonance venography, Perfusion studies, Computed tomography angiography (CTA), Diagnostic angiography	Yes through both Carotid Duplex and Trans cranial Doppler	Yes, through trans thoracic ECHO and trans esophageal ECHO if needed	yes	Yes	Available, Endorsed, Affordable, Prescribed	Available, Endorsed, Not Affordable, Prescribed	Not Available	Available, Not Endorsed, Not Affordable, Prescribed	Available, Partially Endorsed, Not Affordable, Prescribed	Available, Endorsed, Affordable	Diuretics, Beta Blockers, Angiotensin Converting Enzyme Inhibitors, Angiotensin II receptors Blockers, Calcium Channel Blockers, Alpha Blockers
2022-02-19 11:07:25	Muataz Fairooz Abd	dr.mfayruz@gmail.com	9647707270704	The Iraqi Neurology Society	Iraq	Baghdad	The Neurosciences Hospital	1000000	Ministry of Health related hospital		2000-3000	10000-20000	Hospital records	no	no	no	no	no	no	do not know	yes	No	Management of stroke is through general hospitals	0	confirmed number	no		Partially Endorsed	None	alteplase	not applicable	Not Endorsed		not performed secondary to absent trained interventionists	Yes	Yes	Yes	Computed Tomography Scan (CT scan), Magnetic resonance imaging (MRI), Magnetic resonance imaging stroke protocol (Flair, DWI diffusion, T1, T2, T2*), Magnetic resonance angiography, Magnetic resonance venography, Computed tomography angiography (CTA), Diagnostic angiography	Yes through Carotid Duplex	Yes, through trans thoracic ECHO and trans esophageal ECHO if needed	yes	No	Available, Endorsed	Available, Endorsed	Not Available	Available, Partially Endorsed	Not Available	Available, Endorsed	Diuretics, Beta Blockers, Angiotensin Converting Enzyme Inhibitors, Angiotensin II receptors Blockers, Calcium Channel Blockers, Alpha Blockers, Alpha 2 receptor antagonists, Central agonists, Peripheral Adrenergic Inhibitors, Vasodilators
2022-02-26 21:33:45	Osheik AbuAsha Seidi	osheikseidi@hotmail.com	249912313111	Faculty of Medicine, University of Khartoum	Sudan	Khartoum	Soba University Hospital	750000	Educational Hospital	50	200	250000	https://www.worldlifeexpectancy.com/sudan-stroke Research | Volume 36, Article 318, 21 Aug 2020 | 10.11604/pamj.2020.36.318.23107	no	no	no	no	no	no	Diabetes, Hypertension, Smoking	no	No	Management of stroke is through general hospitals	0	estimated number	No		Partially Endorsed	< 5%	Alteplase	3-4 hours	Partially Endorsed	Not sure	yes performed and not endorsed	Yes	Yes	Yes	Computed Tomography Scan (CT scan), Magnetic resonance imaging (MRI), Magnetic resonance imaging stroke protocol (Flair, DWI diffusion, T1, T2, T2*), Magnetic resonance angiography, Magnetic resonance venography, Perfusion studies, Computed tomography angiography (CTA)	Yes through Carotid Duplex	Yes, through trans thoracic ECHO	yes	Yes	Available	Available	Not Available	Not Available	Not Available	Available	Diuretics, Beta Blockers, Angiotensin Converting Enzyme Inhibitors, Angiotensin II receptors Blockers, Calcium Channel Blockers, Alpha Blockers, Alpha 2 receptor antagonists, Central agonists, Peripheral Adrenergic Inhibitors, Vasodilators
[truncated: 33 more columns]

## Sheet: Code
acute stroke service is provided through
general hospitals		1
stroke units, stroke centers			2
stroke units and stroke centers, general hospitals			3
door to needle in hours		not applicable	0		assessment for swollowing			yes	1		types of sonographic studies			carotid duplex	1		types of cardiac screening	transthoracic	1
		less than 30 minutes	1					no	2					carotid duplex and transcranial	2			transthoracic and transoesophageal	2
		1-2 hours	2											none	3			none	3
		2-3 hours	3											not sure	4
		3-4 hours	4
		not sure	5
availablity				endorsement			affordability			prescription				dedicated stroke training
yes	1			total	1		yes	1		yes	1			yes for doctors		1
no	2			partial	2		not	2		not	2			yes for nurses		2
do not know	3			not	3		not sure	3		not sure	3			yes for doctors and nurses		3
				not sure	4									no		4
				not available	5
estimated	1
confirmed	2
alteplase	1
tenectoplase	2
both	3
neither	4

## Sheet: Coded columns
country	City / Province	Estimated population for your catchment area	Estimated number of Stroke cases annually in your country	no of neurologists	Is there a screening for modifiable vascular risk factors in your country?	screening for diabetes	screening for hypertension	screening for dyslipidemia	screening for cardiac diseases	screening for smoking	Is there a smoking cessation program implemented in your country?	Do you have a Code Stroke in your country between Emergency medical services (ambulance services) and hospitals?	Acute stroke service is provided in your country through which of the following?	How many stroke units/centers are actively running in your country?	confirmed / estimated number of stroke units/centers	Do you have certified Stroke units/centers in your country?	From where is the certification of your Stroke unit/center?	Availability of thrombolysis	endorsment of thrombolysis	Percentage of patients who receive thrombolysis among total number of acute ischemic stroke cases:	Which thrombolytic agent is used in your country	Average door to needle time in hours	Availability of thrombectomy	Endorsment of thrombectomy	Percentage of patients who receive thrombectomy among total number of acute ischemic stroke cases: (please provide a percent or answer by one of the following (NA 'not applicable' if thrombectomy service is not available or NS 'not sure')	Availability of endoscopy procedures like therapeutic catheters / coiling / stents performed for aneurysms and arterial stenosis	endorsment of endoscopy procedures	Avaiability of craniotomy procedure for hyper acute strokes with malignant edema (malignant MCA infarctions)	Availability of swallowing assessment on routine basis for acute stroke patients	Availability of physiotherapy assessment and initiation of first physiotherapy session within 48 hours of admission to hospital	Availability of CT	Availability of MRI	Availability of MRI stroke protocol	Availablity of MRI vessel wall study	Availablity of MRA	Availability of MRV	Availability of Perfusion studies	Availability of CTA	Availability of Diagnostic angiography	Types of sonographic study in your stroke protocol	Availability of screening for cardiac source of stroke at your hospital	Availability of screening for collagen disease/ thrombophilia / vasculitis in case of stroke in young (< 50 years)	Availability of screening for long term control of diabetes by glycosylated hemoglobin while treating acute stroke	Availability of Aspirin (Acetyl Salicylic Acid)	endorsment of Aspirin	Availability of clopidogrel	Endorsment of Clopidogrel	Availability of Prasugrel	Endorsment of Prasugrel
Saudi Arabia	Madinah	210000	18000-25000	414	1	1	1	2	2	2	1	1	3	10	1	1	JCI	1	1	< 5%	1	5	1	1	Not sure	1	2	1	2	2	1	1	1	1	1	1	1	1	1	1	2	2	1	1	1	1	1	1	2
United arab Emirates	Dubai	2000000	12000	200	1	1	1	1	1	1	1	1	3	10	2	1	AHA/ASA and Germany	1	2	5-10%	3	2	1	2	Less then 5 %	1	2	1	1	1	1	1	1	1	1	1	1	1	1	1	2	1	1	1		1		2
Oman	Muscat	1000000	2000	30	2	2	2	2	2	2	2	2	3	4	1	2		1	1	10-20%	1	5	1	1	0.02	1	1	1	1	1	1	1	1	1	1	1	1	1	1	1	2	1	1	1	1	1	1	2
Iran	Tabriz	3200000	150000	1700	1	1	1	1	1	1	2	1	2	110	2	1	Iranian Ministry of Health	1	1	< 5%	1	2	1	1	<1%, the main barrier is unavailability of thrombectomy devices	1	1	1	1	1	1	1	1	1	1	1	0	1	1	2	2	1	1	1	1	1	1	1	3
Qatar	Doha	2700000	2700	35	1	1	1	1	2	1	1	1	2	2	2	1	JCI	1	1	10-20%	1	5	1	1	4-5%	1	1	1	1	1	1	1	1	1	1	1	1	1	1	1	2	1	1	1	1	1	1	2
Bahrain	Muharraq	500000	1000	18	1	1	1	1	2	1	1	1	2	3	2	2		1	1	5-10%	3	5	1	2	0.05	1	2	1	1	1	1	1	1	0	1	0	1	1	1	1	2	1	3	1		1		2
Kuwait	Kuwait	60000	do not know	45	1	1	1	1	1	2	1	2	3	2	1	2		1	1	Not sure	1	5	1	1	Not sure	1	1	1	2	1	1	1	1	0	1	1	1	1	1	4	2	1	1	1	1	1	2	1	2
Jordan	Irbid	2000000	do not know	85	1	1	1	1	1	2	2	2	2	3	1	1	ministry of health	1	1	10-20%	1	3	1	2	Not sure	1	2	1	1	1	1	1	1	0	1	1	0	1	0	1	1	1	1	1		1		2
Syria	Damascus	500000	30000		2	2	2	2	2	2	2	2	1	0	2	2		2					2			1	3	2	1	1	1	1	1	0	0	1	0	1	1	1	2	1	1	1	1	1		2
Libya	Benghazi	800000	8500	39	2	2	2	2	2	2	2	2	1	0	2	2		1	2	< 5%	1	5	2			1	2	2	1	3	1	1	1	0	0	0	0	1	0	3	1	2	1	1		1		2
Tunisia	Sfax	1200000	5000	160	1	1	1	1	1	1	2	2	2	5	2	2		1	1	< 5%	1	5	2			1	2	1	2	1	1	1	1	1	1	1	1	1	1	1	2	1	1	1		1		1	3
Morocco	Fez	34000000	34000	200	1	1	1	1	1	1	1	1	3	4	2	2		1	2	5-10%	3	5	1	2	0.01	1	2	1	1	1	1	0	0	0	0	0	0	1	0	1	1	1	1	1	1	1	1	2
Algeria	Blida city	1000000	50000	600	1	1	1	1	1	2	2	2	2	8	2	2		1	1	< 5%	1	5	1	1	not sure	1	1	1	1	1	1	1	1	0	1	0	1	1	1	1	2	1	1	1	1	1	1	2
Egypt	Cairo	8000000	200000	4500	1	1	1	1	1	2	2	2	3	95	1	1	Germany	1	1	5-10%	1	2	1	1	0.05	1	1	1	1	1	1	1	1	1	1	1	1	1	1	2	2	1	1	1	1	1	1	2
Iraq	Baghdad	1000000	10000-20000		2	2	2	2	2	2	1	2	1	0	2	2		1	2	None	1	0	1	3	Not sure	2		1	1	1	1	1	1	0	1	1	0	1	1	1	2	1	2	1	1	1	1	2
Sudan	Khartoum	750000	250000	50	2	2	2	2	2	2	2	2	1	0	1	2		1	2	< 5%	1	4	1	2	Not sure	1	3	1	1	1	1	1	1	0	1	1	1	1	0	1	1	1	1	1		1		2
[truncated: 57 more columns]
